# Supplementary material for: Screening Candidate Genes at the Co Locus Conferring to the Columnar Growth Habit in Apple (Malus × Domestica Borkh.)
Source: Genes (Basel). 2023 Apr 24;14(5):964. doi: 10.3390/genes14050964 (PMC10217585; doi:10.3390/genes14050964)
Supplement: Supplementary file 1 [file genes-14-00964-s001.zip]

Archive with 1 entries (1 files):
- genes-2266984-supplementary.pdf
